# Supplementary material for: Identification of a super-functional Tfh-like subpopulation in murine lupus by pattern perception
Source: eLife. 2020 May 22;9:e53226. doi: 10.7554/eLife.53226 (PMC7274784; doi:10.7554/eLife.53226)
Supplement: Source code 1. [file elife-53226-code1.zip]

Archive with 3 entries (2 files):
- source code 1-PRI_code.html
- __MACOSX/
- __MACOSX/._source code 1-PRI_code.html
